# Supplementary material for: Impact of Venoarterial Extracorporeal Membrane Oxygenation on Alkaline Phosphatase Metabolism after Cardiac Surgery
Source: Biomolecules. 2021 May 17;11(5):748. doi: 10.3390/biom11050748 (PMC8156119; doi:10.3390/biom11050748)
Supplement: Supplementary file 1 [file biomolecules-11-00748-s001.zip]

Archive with 1 entries (1 files):
- biomolecules-1194384-supplementary.pdf
